# Supplementary material for: Feeding selenium-biofortified alfalfa hay during the preconditioning period improves growth, carcass weight, and nasal microbial diversity of beef calves
Source: PLoS One. 2020 Dec 1;15(12):e0242771. doi: 10.1371/journal.pone.0242771 (PMC7707589; doi:10.1371/journal.pone.0242771)
Supplement: S1 Table — Mean and median relative percentages of the most abundant bacterial groups are shown, annotated to the level of phylum, family, and genus, based on sequencing of the 16S rRNA. (XLSX) [file pone.0242771.s001.xlsx]

## Sheet: S1 Table 
S1 Table. Bacterial taxa present at ≥ 1% mean relative abundance in Control calves (n=15) and High-Se treatment calves (n=15) after weaning (baseline; week 0), at the end of the Se-supplementation preconditioning period (week 9), and in the feedlot (week 12). Mean and median relative percentages of the most abundant bacterial groups are shown, annotated to the level of phylum, family, and genus, …
Week 0	Mean		Median		P (rank test)	Mean Fold Change		Week 9	Mean		Median		P (rank test)	Mean Fold Change		Week 12	Mean		Median		P (rank test)	Mean Fold Change
Level	Control	High-Se	Control	High-Se				Level	Control	High-Se	Control	High-Se				Level	Control	High-Se	Control	High-Se
Phylum								Phylum								Phylum
Actinobacteria	12.58	12.15	12.89	12.16	0.6	1.036		Actinobacteria	7.27	6.89	7.54	7	0.58	1.054		Actinobacteria	8.85	8.86	8.67	9.77	0.92	-1.001
Bacteroidetes	19.74	22.11	15.97	21.34	0.31	-1.12		Bacteroidetes	25.5	28.22	26.37	25.4	0.72	-1.106		Bacteroidetes	9.62	7.98	8.02	7.91	0.58	1.204
Firmicutes	35.81	34.19	36.82	32.45	0.42	1.047		Firmicutes	30.86	31.6	31.72	32.46	0.69	-1.024		Firmicutes	28.69	27.76	32.54	24.46	0.98	1.033
Proteobacteria	23.35	24.97	21.82	23.1	0.79	-1.069		Proteobacteria	29.63	26.36	25.5	20.8	0.19	1.124		Proteobacteria	27.44	31.07	21.78	22.28	0.58	-1.132
Tenericutes	6.64	4.66	1.52	2.81	0.88	1.426		Tenericutes	3.79	4.72	3.13	4.1	0.04	-1.244		Tenericutes	24.47	23.31	15.02	20.33	0.92	1.05
Class								Class								Class
Actinobacteria	11.07	10.63	11.17	10.21	0.57	1.042		Actinobacteria	6.75	6.31	7.1	6.36	0.46	1.069		Actinobacteria	8.64	8.66	8.51	9.52	0.93	-1.002
Alphaproteobacteria	4.25	3.88	4.35	4.17	0.48	1.094		Alphaproteobacteria	3.29	3.56	3.63	3.63	0.63	-1.082		Alphaproteobacteria	1.11	1.06	1.06	1.04	0.79	1.056
Bacilli	15.66	13.75	15.76	13.15	0.067	1.139		Bacilli	8.58	8.53	8.74	8.44	0.9	1.005		Bacilli	11.39	11.74	10.98	12.24	1	-1.031
Bacteroidia	6.08	5.7	6.13	5.11	0.49	1.066		Bacteroidia	9.89	10.52	9.48	10.55	0.35	-1.063		Bacteroidia	7.37	6.09	5.82	6.1	0.66	1.209
Betaproteobacteria	1.91	2.36	1.74	2.18	0.27	-1.235		Betaproteobacteria	1.97	1.85	2.2	1.9	0.63	1.065		Betaproteobacteria	1.09	1.15	0.85	1.13	0.87	-1.056
Clostridia	18.82	18.32	19.41	17.45	0.71	1.027		Clostridia	21.54	22.35	21.19	23.89	0.46	-1.038		Clostridia	16.47	15.26	16.46	14.24	0.74	1.079
Cytophagia	1.14	1.29	1.04	1.07	0.56	-1.129
Erysipelotrichi	1.33	2.12	0.74	1.6	0.12	-1.599
Flavobacteriia	1.51	1.79	0.6	0.43	0.33	-1.188		Flavobacteriia	1.58	1.24	1.4	1.43	0.27	1.268		Flavobacteriia	1.06	0.81	0.99	0.82	0.33	1.299
Gammaproteobacteria	16.56	18.18	14.2	13.79	0.97	-1.098		Gammaproteobacteria	23.4	19.83	17.62	13.64	0.19	1.18		Gammaproteobacteria	24.91	28.56	19.35	19.31	0.74	-1.146
Mollicutes	6.55	4.57	1.37	2.72	0.87	1.434		Mollicutes	3.41	4.28	2.78	3.64	0.03	-1.256		Mollicutes	24.37	23.25	14.94	20.31	0.93	1.048
Saprospirae	10.25	12.6	7.02	9.19	0.41	-1.229		Saprospirae	12.49	14.94	12.04	11.31	0.9	-1.196
Sphingobacteria								Sphingobacteria	1.24	1.18	1.23	1.25	0.92	1.053
Order								Order								Order
Actinomycetales	10.22	9.88	10.14	9.76	0.65	1.034		Actinomycetales	6.72	6.29	6.99	6.31	0.47	1.069		Actinomycetales	8.04	8.05	7.89	8.85	0.93	-1.002
Alteromonadales	2.19	2.04	2.44	2.04	0.72	1.073		Alteromonadales	2.13	2.02	2.07	2.07	0.82	1.052
Bacillales	11.01	9.48	10.4	9.36	0.11	1.162		Bacillales	3.12	3.7	3.07	3.56	0.3	-1.187		Bacillales	5.08	5.21	5.13	5.22	0.9	-1.026
Bacteroidales	6.08	5.7	6.13	5.11	0.49	1.066		Bacteroidales	9.89	10.52	9.48	10.55	0.35	-1.063		Bacteroidales	7.37	6.09	5.82	6.1	0.66	1.209
Burkholderiales	1.64	1.56	1.55	1.56	0.68	1.052		Burkholderiales	1.61	1.55	1.64	1.66	0.9	1.04
Clostridiales	18.81	18.32	19.41	17.45	0.71	1.027		Clostridiales	21.54	22.35	21.19	23.89	0.46	-1.038		Clostridiales	16.46	15.26	16.46	14.24	0.74	1.079
Cytophagales	1.14	1.29	1.04	1.07	0.56	-1.129
Erysipelotrichales	1.33	2.12	0.74	1.6	0.12	-1.599
Flavobacteriales	1.51	1.79	0.6	0.43	0.33	-1.188		Flavobacteriales	1.58	1.24	1.4	1.43	0.27	1.268		Flavobacteriales	1.06	0.81	0.99	0.82	0.33	1.299
Lactobacillales	4.23	3.87	4.23	3.99	0.31	1.093		Lactobacillales	4.95	4.29	4.94	3.89	0.12	1.153		Lactobacillales	5.86	6.04	5.36	6.32	0.9	-1.031
Mycoplasmatales	5.77	3.73	0.34	2.1	0.59	1.545		Mycoplasmatales	1.49	2.28	0.84	1.2	0.071	-1.532		Mycoplasmatales	23.39	22.4	14.7	19.97	0.93	1.044
Pasteurellales	3.4	4.08	2.44	1.52	0.47	-1.197		Pasteurellales	6.65	6.91	2.61	1.06	0.62	-1.039		Pasteurellales	6.54	5.55	5.79	2.65	0.57	1.178
Pseudomonadales	8.76	10.5	8.46	8.14	0.84	-1.199		Pseudomonadales	12.98	9.25	8.65	7.7	0.3	1.403		Pseudomonadales	16.73	21.59	9.95	15.37	0.32	-1.291
Rhizobiales	1.85	1.62	1.83	1.65	0.21	1.141		Rhizobiales	1.26	1.26	1.16	1.47	1	-1.003
Saprospirales	10.25	12.6	7.02	9.19	0.41	-1.229		Saprospirales	12.49	14.94	12.04	11.31	0.9	-1.196
Sphingomonadales	1.07	1.1	1	1.06	0.9	-1.025		Sphingobacteriales	1.24	1.18	1.23	1.25	0.92	1.053
Family								Family								Family
Alteromonadaceae	1.31	1.35	1.45	1.45	0.98	-1.024		Aerococcaceae	3.32	3.03	3.59	3.07	0.38	1.093		Aerococcaceae	4.26	4.44	4.01	4.57	0.82	-1.043
Bacillaceae	1.45	1.07	1.35	1.11	0.089	1.35		Alteromonadaceae	1.38	1.36	1.41	1.43	0.9	1.011		Bacillaceae	2.01	2.21	2	2.13	0.72	-1.102
Bacteroidaceae	1.06	0.96	1.05	0.85	0.33	1.109		Bacteroidaceae	1.99	2.04	1.85	2.09	0.46	-1.026		Bacteroidaceae	1.22	0.86	0.98	0.86	0.3	1.414
Carnobacteriaceae	1.76	1.8	1.99	0.76	0.51	-1.024		Carnobacteriaceae	1.23	0.98	0.93	0.75	0.42	1.261
Chitinophagaceae	10.21	12.56	6.97	9.15	0.41	-1.23		Chitinophagaceae	12.4	14.84	12.04	11.28	0.88	-1.197
Clostridiaceae	2.54	2.22	2.73	2.33	0.17	1.144		Clostridiaceae	1.38	1.43	1.45	1.41	0.72	-1.035		Clostridiaceae	2.15	2.1	2.24	1.99	0.87	1.023
Corynebacteriaceae	2.32	1.9	2.29	1.84	0.11	1.219		Corynebacteriaceae	2.85	2.62	2.98	2.69	0.28	1.088		Corynebacteriaceae	3.23	3.23	3.65	3.66	0.98	-1.001
Erysipelotrichaceae	1.33	2.12	0.74	1.6	0.12	-1.599
Intrasporangiaceae	2.69	2.43	2.86	2.17	0.46	1.105
Lachnospiraceae	3.02	3.16	3.04	2.88	0.93	-1.043		Lachnospiraceae	1.73	1.84	1.64	1.96	0.37	-1.067		Lachnospiraceae	2.46	2.3	2.46	1.96	0.71	1.068
Microbacteriaceae	1.08	1.84	0.84	1.09	0.38	-1.7		Microbacteriaceae	1.32	1.13	1.38	0.96	0.056	1.175
Micrococcaceae	2.09	1.84	2.02	1.84	0.12	1.14		Micrococcaceae	1.36	1.32	1.47	1.48	1	1.033		Micrococcaceae	1.16	1.09	0.97	1.13	0.74	1.062
Moraxellaceae	7.24	9.32	6.52	6.5	0.68	-1.287		Moraxellaceae	10.75	7.24	7.33	5.3	0.37	1.486		Moraxellaceae	14.89	20.14	7.64	12.95	0.29	-1.352
Mycoplasmataceae	5.77	3.73	0.34	2.1	0.59	1.545		Mycoplasmataceae	1.49	2.28	0.84	1.2	0.071	-1.532		Mycoplasmataceae	23.39	22.4	14.7	19.97	0.93	1.044
Pasteurellaceae	3.4	4.08	2.44	1.52	0.47	-1.197		Pasteurellaceae	6.65	6.91	2.61	1.06	0.62	-1.039		Pasteurellaceae	6.54	5.55	5.79	2.65	0.57	1.178
Planococcaceae	8.26	7.3	7.74	6.94	0.17	1.131		Planococcaceae	1.99	2.48	2.02	2.27	0.29	-1.245		Planococcaceae	1.36	1.32	1.11	1.34	0.84	1.031
Porphyromonadaceae	1.34	1.02	1.29	1.14	0.15	1.315		Porphyromonadaceae	1.22	1.04	1.1	0.94	0.41	1.176		Porphyromonadaceae	2.28	2.12	2.29	1.63	0.74	1.074
Pseudomonadaceae	1.52	1.19	1.65	1.18	0.04	1.279		Pseudomonadaceae	2.23	2.02	2.15	1.91	0.42	1.105		Pseudomonadaceae	1.83	1.45	1.47	1.33	0.69	1.267
Rikenellaceae								Rikenellaceae	1.75	1.88	1.63	1.92	0.21	-1.071		Rikenellaceae	1	0.8	0.78	0.74	0.53	1.246
Ruminococcaceae	8.79	8.65	9.62	8.85	0.74	1.017		Ruminococcaceae	12.68	13.33	12.7	13.86	0.32	-1.051		Ruminococcaceae	7.18	6.39	6.73	5.3	0.58	1.124
Sphingobacteriaceae								Sphingobacteriaceae	1.24	1.17	1.23	1.24	0.92	1.061
Streptococcaceae	1.43	1.15	1.47	0.97	0.062	1.245
Staphylococcaceae																Staphylococcaceae	1.68	1.65	1.8	1.7	0.71	1.022
Tissierellaceae																Tissierellaceae	1.58	1.74	1.69	1.88	0.66	-1.104
Unclassified								Unclassified	1.49	1.66	1.66	1.69	0.43	-1.12
Unclassified.Bacteroidales	1.6	1.61	1.68	1.68	0.84	-1.011		Unclassified.Bacteroidales	3.07	3.34	3	3.43	0.37	-1.087		Unclassified.Bacteroidales	1.63	1.25	1.04	1.03	0.63	1.301
Unclassified.Clostridiales	2.21	2.3	2.33	1.96	0.65	-1.039		Unclassified.Clostridiales	2.92	3.02	3	3.22	0.52	-1.036		Unclassified.Clostridiales	1.84	1.5	1.66	1.42	0.43	1.23
Weeksellaceae	1.31	1.67	0.45	0.33	0.33	-1.269		Weeksellaceae	1.25	0.97	1.06	1.06	0.76	1.288
Genus								Genus								Genus
Acinetobacter	1.85	1.69	1.87	1.69	0.33	1.093		Acinetobacter	1.57	1.79	1.4	1.76	0.35	-1.137		Corynebacterium	3.23	3.23	3.65	3.66	0.98	-1.001
Bacillus	1.45	1.05	1.35	1.07	0.046	1.381
Catenibacterium	0.85	1.74	0.23	1.45	0.081	-2.043
Corynebacterium	2.32	1.9	2.29	1.84	0.11	1.219		Corynebacterium	2.85	2.62	2.98	2.69	0.28	1.088
Facklamia								Facklamia	1.17	1.13	1.22	1.2	0.87	1.027
Moraxella								Moraxella	2.4	0.4	0.72	0.3	0.16	5.964		Moraxella	5.66	5.56	1.83	1.18	0.87	1.017
Mycoplasma	5.37	3.61	0.34	2.1	0.72	1.488		Mycoplasma	1.27	1.75	0.69	1.09	0.26	-1.38		Mycoplasma	18.05	14.39	11.26	4.1	0.44	1.255
Natronobacillus																Natronobacillus	1.23	1.26	1.33	1.11	0.68	-1.025
Planomicrobium	3.6	3.48	3.59	3.22	0.44	1.035
Pseudomonas								Pseudomonas	1.69	1.52	1.76	1.41	0.35	1.109
Streptococcus	1.43	1.15	1.47	0.97	0.062	1.245
Unclassified	20.42	21.61	18.95	20.84	0.87	-1.058		Unclassified	21.55	19.37	16.89	13.73	0.41	1.113		Unclassified	21.09	26.34	17.55	19.9	0.23	-1.249
Unclassified.Aerococcaceae								Unclassified.Aerococcaceae	1.17	1.05	1.27	0.9	0.25	1.118		Unclassified.Aerococcaceae	2.66	2.75	2.46	2.76	0.79	-1.032
Unclassified.Bacteroidales	1.6	1.61	1.68	1.68	0.84	-1.011		Unclassified.Bacteroidales	3.07	3.34	3	3.43	0.37	-1.087		Unclassified.Bacteroidales	1.63	1.25	1.04	1.03	0.63	1.301
Unclassified.Chitinophagaceae	10.17	12.49	6.97	9.07	0.46	-1.228		Unclassified.Chitinophagaceae	12.4	14.83	12.04	11.23	0.9	-1.196
Unclassified.Clostridiales	2.21	2.3	2.33	1.96	0.65	-1.039		Unclassified.Clostridiales	2.92	3.02	3	3.22	0.52	-1.036		Unclassified.Clostridiales	1.84	1.5	1.66	1.42	0.43	1.23
Unclassified.Lachnospiraceae	1.82	1.97	1.97	1.88	0.79	-1.083										Unclassified.Lachnospiraceae	1.12	1.02	0.93	0.95	0.59	1.093
Unclassified.Porphyromonadaceae																Unclassified.Porphyromonadaceae	2	1.88	1.92	1.5	0.82	1.062
Unclassified.Pseudomonadaceae																Unclassified.Pseudomonadaceae	1.4	1.1	1.08	1.01	0.68	1.273
Unclassified.Rikenellaceae								Unclassified.Rikenellaceae	1.74	1.85	1.63	1.91	0.24	-1.066		Unclassified.Rikenellaceae	1	0.8	0.78	0.74	0.55	1.244
Unclassified.Ruminococcaceae	7.86	7.63	8.53	7.91	0.82	1.031		Unclassified.Ruminococcaceae	11.76	12.4	11.58	12.87	0.3	-1.054		Unclassified.Ruminococcaceae	6.34	5.64	5.98	4.46	0.52	1.124
Unclassified.Weeksellaceae	1.22	1.59	0.38	0.31	0.35	-1.298		Unclassified.Weeksellaceae	1.16	0.9	0.9	1	0.76	1.282
Ureaplasma																Ureaplasma	4.51	6.68	3.05	2.14	0.77	-1.481
X57N15								X57N15	1.06	1.14	0.94	1.29	0.29	-1.072
