# Supplementary material for: Feeding selenium-biofortified alfalfa hay during the preconditioning period improves growth, carcass weight, and nasal microbial diversity of beef calves
Source: PLoS One. 2020 Dec 1;15(12):e0242771. doi: 10.1371/journal.pone.0242771 (PMC7707589; doi:10.1371/journal.pone.0242771)
Supplement: S2 Table — Mean and median relative percentages of the most abundant functional metabolism pathways based on sequencing of the 16S rRNA are shown. Bacterial taxa in bold significantly differ between treatment groups. (XLSX) [file pone.0242771.s002.xlsx]

## Sheet: S2 Table
S2 Table. Functional metabolism pathways present at ≥ 0.5% mean relative abundance in Control calves (n=15) and High-Se treatment calves (n=15) after weaning (baseline; week 0), at the end of the Se-supplementation preconditioning period (week 9), and in the feedlot (week 12). Mean and median relative percentages of the most abundant functional metabolism pathways based on sequencing of the 16S r…
Week 0	Mean		Median		P (rank test)	Mean Fold Change		Week 9	Mean		Median		P (rank test)	Mean Fold Change		Week 12	Mean		Median		P (rank test)	Mean Fold Change
Metabolic Pathway	Control	High-Se	Control	High-Se				Metabolic Pathway	Control	High-Se	Control	High-Se				Metabolic Pathway	Control	High-Se	Control	High-Se
5-aminoimidazole ribonucleotide biosynthesis I	0.66897	0.674798	0.661507	0.672036	0.16	1.00871		5-aminoimidazole ribonucleotide biosynthesis I	0.690786	0.694356	0.690944	0.691113	0.69	1.00517		5-aminoimidazole ribonucleotide biosynthesis I	0.76495	0.759361	0.729824	0.73277	0.95	-1.00736
5-aminoimidazole ribonucleotide biosynthesis II	0.675454	0.681967	0.670128	0.677735	0.19	1.00964		5-aminoimidazole ribonucleotide biosynthesis II	0.693415	0.700283	0.696981	0.702342	0.33	1.0099		5-aminoimidazole ribonucleotide biosynthesis II	0.771517	0.765884	0.738493	0.737237	0.88	-1.00736
6-hydroxymethyl-dihydropterin diphosphate biosynthesis I								6-hydroxymethyl-dihydropterin diphosphate biosynthesis I	0.525005	0.518981	0.516035	0.512074	0.29	-1.01161		6-hydroxymethyl-dihydropterin diphosphate biosynthesis I	0.530896	0.54879	0.516663	0.524801	0.33	1.03371
6-hydroxymethyl-dihydropterin diphosphate biosynthesis III (Chlamydia)	0.513372	0.526156	0.524463	0.513572	0.98	1.0249		6-hydroxymethyl-dihydropterin diphosphate biosynthesis III (Chlamydia)	0.54833	0.535951	0.529317	0.523159	0.25	-1.0231		6-hydroxymethyl-dihydropterin diphosphate biosynthesis III (Chlamydia)	0.548573	0.568438	0.53504	0.553514	0.35	1.03621
adenine and adenosine salvage III	0.558044	0.570083	0.569766	0.580512	0.63	1.02157		adenine and adenosine salvage III	0.563648	0.571102	0.565153	0.574209	0.76	1.01322		adenine and adenosine salvage III	0.656193	0.618743	0.648974	0.642598	0.58	-1.06053
adenosine deoxyribonucleotides de novo biosynthesis II	0.552522	0.551731	0.537503	0.552982	0.69	-1.00143		adenosine deoxyribonucleotides de novo biosynthesis II	0.548051	0.542019	0.54313	0.533229	0.52	-1.01113		adenosine deoxyribonucleotides de novo biosynthesis II	0.614922	0.618076	0.574716	0.612243	0.76	1.00513
adenosine ribonucleotides de novo biosynthesis	0.68397	0.688005	0.67631	0.686018	0.16	1.0059		adenosine ribonucleotides de novo biosynthesis	0.718469	0.71474	0.716638	0.714103	0.87	-1.00522		adenosine ribonucleotides de novo biosynthesis	0.808644	0.803302	0.788843	0.792586	0.98	-1.00665
aerobic respiration I (cytochrome c)	1.25446	1.26363	1.2134	1.27836	0.52	1.00731		aerobic respiration I (cytochrome c)	1.15459	1.15529	1.19276	1.17259	0.76	1.00061		aerobic respiration I (cytochrome c)	0.984695	1.00417	0.984424	0.986839	0.79	1.01977
anhydromuropeptides recycling	0.547911	0.551306	0.552161	0.554455	0.82	1.0062		anhydromuropeptides recycling	0.564487	0.564352	0.562376	0.566023	0.88	-1.00024
Calvin-Benson-Bassham cycle	0.64959	0.654137	0.643951	0.644289	0.58	1.007		Calvin-Benson-Bassham cycle	0.67981	0.690416	0.673509	0.675344	0.6	1.0156		Calvin-Benson-Bassham cycle	0.75159	0.746272	0.722941	0.717484	0.82	-1.00713
CDP-diacylglycerol biosynthesis I	0.720235	0.724638	0.713934	0.724318	0.58	1.00611		CDP-diacylglycerol biosynthesis I	0.747467	0.764714	0.743589	0.752862	0.35	1.02307		CDP-diacylglycerol biosynthesis I	0.810804	0.799699	0.765105	0.757933	0.85	-1.01389
CDP-diacylglycerol biosynthesis II	0.719957	0.726288	0.707872	0.726467	0.4	1.00879		CDP-diacylglycerol biosynthesis II	0.747942	0.764907	0.742188	0.756315	0.24	1.02268		CDP-diacylglycerol biosynthesis II	0.811608	0.798013	0.767979	0.758923	0.62	-1.01703
chorismate biosynthesis from 3-dehydroquinate	0.597228	0.601921	0.591838	0.598503	0.16	1.00786		chorismate biosynthesis from 3-dehydroquinate	0.617315	0.622367	0.613306	0.622096	0.25	1.00818		chorismate biosynthesis from 3-dehydroquinate	0.662899	0.65791	0.649915	0.640497	0.85	-1.00758
chorismate biosynthesis I	0.598463	0.600512	0.593649	0.600966	0.34	1.00342		chorismate biosynthesis I	0.607513	0.610862	0.600749	0.612509	0.24	1.00551		chorismate biosynthesis I	0.675185	0.672556	0.661314	0.648563	0.92	-1.00391
cis-vaccenate biosynthesis	0.744928	0.741821	0.741463	0.738879	0.85	-1.00419		cis-vaccenate biosynthesis	0.786573	0.802119	0.786428	0.795798	0.09	1.01976		cis-vaccenate biosynthesis	0.714708	0.721576	0.741874	0.745738	0.92	1.00961
coenzyme A biosynthesis I	0.574076	0.579591	0.568317	0.575417	0.22	1.00961		coenzyme A biosynthesis I	0.60936	0.605324	0.612582	0.603622	0.65	-1.00667		coenzyme A biosynthesis I	0.669416	0.663701	0.639097	0.63859	0.79	-1.00861
fatty acid elongation -- saturated	0.658644	0.642698	0.658078	0.647138	0.49	-1.02481		fatty acid elongation -- saturated	0.664191	0.683453	0.670756	0.680536	0.19	1.029		fatty acid elongation -- saturated	0.567286	0.586385	0.58865	0.587274	0.79	1.03367
flavin biosynthesis I (bacteria and plants)	0.532443	0.535032	0.525404	0.533784	0.16	1.00486		flavin biosynthesis I (bacteria and plants)	0.547589	0.545784	0.546245	0.542429	0.55	-1.00331		flavin biosynthesis I (bacteria and plants)	0.600085	0.601309	0.554262	0.585704	0.95	1.00204
GDP-mannose biosynthesis	0.500187	0.515769	0.492369	0.516832	0.14	1.03115		GDP-mannose biosynthesis	0.529304	0.547051	0.529461	0.538227	0.3	1.03353		GDP-mannose biosynthesis	0.529841	0.500354	0.520357	0.477493	0.42	-1.05893
gluconeogenesis I	0.559765	0.555687	0.551485	0.556991	0.32	-1.00734		gluconeogenesis I	0.565855	0.56982	0.561338	0.565153	0.72	1.00701		gluconeogenesis I	0.57068	0.582373	0.573147	0.574282	0.4	1.02049
glycogen biosynthesis I (from ADP-D-Glucose)	0.508867	0.528758	0.513886	0.518232	0.4	1.03909		glycogen biosynthesis I (from ADP-D-Glucose)	0.523184	0.55488	0.54185	0.557546	0.21	1.06058
glycolysis I (from glucose 6-phosphate)	0.594124	0.573617	0.587153	0.577397	0.1	-1.03575		glycolysis I (from glucose 6-phosphate)	0.549003	0.536556	0.547911	0.543419	0.35	-1.0232		glycolysis I (from glucose 6-phosphate)	0.603877	0.598804	0.610915	0.615624	0.92	-1.00847
glycolysis II (from fructose 6-phosphate)	0.537018	0.502615	0.529027	0.505965	0.01	-1.06845										glycolysis II (from fructose 6-phosphate)	0.509159	0.512371	0.516663	0.529655	0.47	1.00631
glycolysis III (from glucose)	0.644947	0.644393	0.637117	0.64767	0.42	-1.00086		glycolysis III (from glucose)	0.650234	0.661977	0.658657	0.668389	0.35	1.01806		glycolysis III (from glucose)	0.685466	0.65124	0.708042	0.678459	0.35	-1.05255
gondoate biosynthesis (anaerobic)	0.753786	0.742169	0.751751	0.741439	0.24	-1.01565		gondoate biosynthesis (anaerobic)	0.802159	0.814558	0.804033	0.815165	0.06	1.01546		gondoate biosynthesis (anaerobic)	0.72562	0.735998	0.753538	0.775223	0.85	1.0143
guanosine deoxyribonucleotides de novo biosynthesis II	0.552258	0.55105	0.539	0.556098	0.71	-1.00219		guanosine deoxyribonucleotides de novo biosynthesis II	0.548003	0.541177	0.546704	0.532239	0.46	-1.01261		guanosine deoxyribonucleotides de novo biosynthesis II	0.612546	0.618302	0.572446	0.605941	0.66	1.0094
guanosine ribonucleotides de novo biosynthesis	0.630054	0.625366	0.620502	0.625139	0.69	-1.0075		guanosine ribonucleotides de novo biosynthesis	0.642086	0.638104	0.638976	0.640642	0.85	-1.00624		guanosine ribonucleotides de novo biosynthesis	0.748809	0.742964	0.727167	0.722386	0.98	-1.00787
incomplete reductive TCA cycle	0.555663	0.531005	0.536851	0.514513	0.19	-1.04644		incomplete reductive TCA cycle	0.564342	0.559282	0.568003	0.569717	0.55	-1.00905		incomplete reductive TCA cycle	0.666177	0.655185	0.603333	0.578725	0.98	-1.01678
inosine-5'-phosphate biosynthesis I	0.584563	0.590176	0.577687	0.585945	0.18	1.0096		inosine-5'-phosphate biosynthesis I	0.60955	0.608634	0.608476	0.611543	0.76	-1.00151		inosine-5'-phosphate biosynthesis I	0.677645	0.672607	0.654021	0.659623	0.63	-1.00749
inosine-5'-phosphate biosynthesis III								inosine-5'-phosphate biosynthesis III	0.504688	0.500686	0.500749	0.491331	0.52	-1.00799		inosine-5'-phosphate biosynthesis III	0.502235	0.52422	0.499445	0.504637	0.63	1.04377
L-arginine biosynthesis I (via L-ornithine)	0.510648	0.505	0.508017	0.50949	0.95	-1.01118										L-arginine biosynthesis I (via L-ornithine)	0.587328	0.580631	0.547307	0.553755	0.92	-1.01153
L-arginine biosynthesis II (acetyl cycle)	0.529764	0.523474	0.526129	0.525211	0.82	-1.01202		L-arginine biosynthesis II (acetyl cycle)	0.516494	0.504203	0.520454	0.505409	0.72	-1.02438		L-arginine biosynthesis II (acetyl cycle)	0.62566	0.631657	0.579836	0.617629	0.63	1.00958
L-arginine biosynthesis IV (archaebacteria)	0.51013	0.503155	0.508621	0.511857	0.92	-1.01386										L-arginine biosynthesis IV (archaebacteria)	0.586028	0.575607	0.547621	0.550181	0.82	-1.0181
L-histidine biosynthesis	0.550944	0.560472	0.54255	0.556629	0.05	1.01729		L-histidine biosynthesis	0.553076	0.554863	0.555977	0.549698	0.49	1.00323		L-histidine biosynthesis	0.595946	0.596693	0.55518	0.592224	0.76	1.00125
L-isoleucine biosynthesis I (from threonine)	0.766665	0.769309	0.763197	0.771987	0.37	1.00345		L-isoleucine biosynthesis I (from threonine)	0.747892	0.769703	0.749915	0.767496	0.06	1.02916		L-isoleucine biosynthesis I (from threonine)	0.797852	0.784323	0.755566	0.754311	0.98	-1.01725
L-isoleucine biosynthesis II	0.814831	0.816577	0.808597	0.816518	0.42	1.00214		L-isoleucine biosynthesis II	0.797535	0.820675	0.799686	0.815214	0.06	1.02901		L-isoleucine biosynthesis II	0.853512	0.841467	0.804081	0.81036	0.63	-1.01431
L-isoleucine biosynthesis III	0.672061	0.676563	0.665685	0.674523	0.4	1.0067		L-isoleucine biosynthesis III	0.668782	0.683494	0.673968	0.681888	0.09	1.022		L-isoleucine biosynthesis III	0.722854	0.713985	0.672978	0.691475	0.92	-1.01242
L-isoleucine biosynthesis IV	0.506995	0.518783	0.534219	0.472639	0.79	1.02325		L-isoleucine biosynthesis IV	0.590833	0.597342	0.585366	0.61845	0.42	1.01102		L-isoleucine biosynthesis IV	0.746082	0.710865	0.744651	0.679981	0.66	-1.04954
L-lysine biosynthesis I	0.527586	0.548896	0.53219	0.548032	0.04	1.04039		L-lysine biosynthesis I	0.54521	0.534938	0.542671	0.533277	0.33	-1.0192		L-lysine biosynthesis I	0.572197	0.580396	0.567037	0.571649	0.4	1.01433
L-lysine biosynthesis III	0.679177	0.686472	0.675489	0.6837	0.25	1.01074		L-lysine biosynthesis III	0.694335	0.697373	0.699203	0.701087	0.69	1.00438		L-lysine biosynthesis III	0.731524	0.723006	0.715769	0.712847	0.82	-1.01178
L-lysine biosynthesis VI	0.634278	0.644925	0.626636	0.635016	0.14	1.01679		L-lysine biosynthesis VI	0.661188	0.665047	0.658609	0.664163	0.52	1.00584		L-lysine biosynthesis VI	0.689257	0.686015	0.669935	0.667206	0.76	-1.00473
								L-ornithine biosynthesis	0.504963	0.499522	0.507003	0.498672	0.63	-1.01089		L-ornithine biosynthesis	0.571979	0.576257	0.531393	0.568389	0.52	1.00748
L-tryptophan biosynthesis	0.585255	0.593871	0.575223	0.589713	0.07	1.01472		L-tryptophan biosynthesis	0.574444	0.58061	0.580367	0.574813	0.82	1.01073		L-tryptophan biosynthesis	0.631672	0.634914	0.581188	0.623956	0.69	1.00513
L-valine biosynthesis	0.767771	0.768591	0.76583	0.774813	0.66	1.00107		L-valine biosynthesis	0.748499	0.770307	0.7532	0.769766	0.05	1.02914		L-valine biosynthesis	0.797305	0.783807	0.751992	0.752427	0.82	-1.01722
methylerythritol phosphate pathway I	0.548507	0.554813	0.541705	0.559744	0.4	1.0115		methylerythritol phosphate pathway I	0.572058	0.579092	0.564743	0.574402	0.13	1.0123		methylerythritol phosphate pathway I	0.642009	0.636352	0.618715	0.602753	0.85	-1.00889
methylerythritol phosphate pathway II	0.548702	0.554092	0.545231	0.560565	0.31	1.00982		methylerythritol phosphate pathway II	0.572118	0.579544	0.56525	0.576334	0.19	1.01298		methylerythritol phosphate pathway II	0.641842	0.634523	0.61618	0.603019	0.69	-1.01153
N10-formyl-tetrahydrofolate biosynthesis	0.536579	0.540468	0.536899	0.539604	0.24	1.00725		N10-formyl-tetrahydrofolate biosynthesis	0.564263	0.564812	0.565202	0.558706	0.85	1.00097		N10-formyl-tetrahydrofolate biosynthesis	0.5425	0.549903	0.535305	0.54098	0.52	1.01364
pantothenate and coenzyme A biosynthesis I																pantothenate and coenzyme A biosynthesis I	0.553694	0.56086	0.520261	0.52299	0.52	1.01294
pentose phosphate pathway (non-oxidative branch)	0.727985	0.743534	0.727892	0.745786	0.1	1.02136		pentose phosphate pathway (non-oxidative branch)	0.797233	0.812577	0.781574	0.795653	0.31	1.01925		pentose phosphate pathway (non-oxidative branch)	0.879701	0.858496	0.84936	0.834992	0.52	-1.0247
peptidoglycan biosynthesis I (meso-diaminopimelate containing)	0.599771	0.609489	0.600869	0.60582	0.1	1.0162		peptidoglycan biosynthesis I (meso-diaminopimelate containing)	0.624237	0.623885	0.624076	0.621927	0.63	-1.00057		peptidoglycan biosynthesis I (meso-diaminopimelate containing)	0.717186	0.713679	0.703091	0.706496	0.6	-1.00491
peptidoglycan biosynthesis III (mycobacteria)	0.590577	0.604641	0.590775	0.60198	0.1	1.02381		peptidoglycan biosynthesis III (mycobacteria)	0.61961	0.614476	0.616928	0.614634	0.79	-1.00836		peptidoglycan biosynthesis III (mycobacteria)	0.704915	0.701259	0.697609	0.701304	0.69	-1.00521
peptidoglycan maturation (meso-diaminopimelate containing)																peptidoglycan maturation (meso-diaminopimelate containing)	0.55522	0.596931	0.572519	0.606424	0.42	1.07513
phosphatidylglycerol biosynthesis I (plastidic)	0.634977	0.634518	0.632891	0.644168	0.72	-1.00072		phosphatidylglycerol biosynthesis I (plastidic)	0.62495	0.616539	0.62014	0.618498	0.79	-1.01364		phosphatidylglycerol biosynthesis I (plastidic)	0.754291	0.751234	0.729003	0.722748	0.88	-1.00407
phosphatidylglycerol biosynthesis II (non-plastidic)	0.634549	0.634311	0.631538	0.643806	0.72	-1.00038		phosphatidylglycerol biosynthesis II (non-plastidic)	0.6246	0.6163	0.622627	0.617291	0.95	-1.01347		phosphatidylglycerol biosynthesis II (non-plastidic)	0.755125	0.752416	0.735233	0.714127	0.72	-1.0036
phosphopantothenate biosynthesis I																phosphopantothenate biosynthesis I	0.539644	0.54346	0.493262	0.523159	0.92	1.00707
polyisoprenoid biosynthesis (E. coli)								polyisoprenoid biosynthesis (E. coli)	0.522518	0.51878	0.516614	0.514248	0.58	-1.00721		polyisoprenoid biosynthesis (E. coli)	0.591096	0.590585	0.537068	0.576213	0.95	-1.00086
pyrimidine deoxyribonucleotide phosphorylation																pyrimidine deoxyribonucleotide phosphorylation	0.557461	0.564666	0.519923	0.554721	0.82	1.01292
pyrimidine deoxyribonucleotides de novo biosynthesis I	0.513837	0.509412	0.50681	0.511277	0.92	-1.00869		pyrimidine deoxyribonucleotides de novo biosynthesis I	0.510228	0.496795	0.503429	0.493939	0.16	-1.02704		pyrimidine deoxyribonucleotides de novo biosynthesis I	0.542474	0.55736	0.541439	0.553852	0.66	1.02744
pyruvate fermentation to acetate and lactate II																pyruvate fermentation to acetate and lactate II	0.509354	0.507457	0.552693	0.549191	0.88	-1.00374
pyruvate fermentation to isobutanol (engineered)	0.816505	0.808508	0.815528	0.817653	0.92	-1.00989		pyruvate fermentation to isobutanol (engineered)	0.77475	0.78781	0.777831	0.782758	0.12	1.01686		pyruvate fermentation to isobutanol (engineered)	0.818624	0.819805	0.791162	0.809152	0.27	1.00144
superpathway of 5-aminoimidazole ribonucleotide biosynthesis	0.675439	0.682677	0.666337	0.682202	0.19	1.01072		superpathway of 5-aminoimidazole ribonucleotide biosynthesis	0.693937	0.702347	0.69674	0.704226	0.33	1.01212		superpathway of 5-aminoimidazole ribonucleotide biosynthesis	0.770239	0.765245	0.731273	0.73347	0.88	-1.00653
superpathway of adenosine nucleotides de novo biosynthesis I	0.665744	0.668581	0.658826	0.669379	0.52	1.00426		superpathway of adenosine nucleotides de novo biosynthesis I	0.684767	0.678923	0.681502	0.674765	0.49	-1.00861		superpathway of adenosine nucleotides de novo biosynthesis I	0.760956	0.759804	0.728206	0.735185	0.82	-1.00152
superpathway of adenosine nucleotides de novo biosynthesis II	0.618921	0.618434	0.612751	0.618908	0.52	-1.00079		superpathway of adenosine nucleotides de novo biosynthesis II	0.633098	0.624959	0.636465	0.615141	0.35	-1.01302		superpathway of adenosine nucleotides de novo biosynthesis II	0.70913	0.708969	0.666602	0.682347	0.88	-1.00023
superpathway of aromatic amino acid biosynthesis	0.632309	0.635016	0.625694	0.636561	0.19	1.00428		superpathway of aromatic amino acid biosynthesis	0.641224	0.642801	0.636972	0.646824	0.58	1.00246		superpathway of aromatic amino acid biosynthesis	0.712714	0.711517	0.688867	0.687974	0.8	-1.00168
superpathway of branched amino acid biosynthesis	0.717633	0.723637	0.714441	0.718087	0.49	1.00837		superpathway of branched amino acid biosynthesis	0.712981	0.730527	0.707776	0.726322	0.19	1.02461		superpathway of branched amino acid biosynthesis	0.777743	0.764979	0.716832	0.725308	0.85	-1.01668
superpathway of geranylgeranyl diphosphate biosynthesis II (via MEP)	0.552314	0.554409	0.548708	0.556943	0.58	1.00379		superpathway of geranylgeranyl diphosphate biosynthesis II (via MEP)	0.565089	0.572271	0.563463	0.576576	0.16	1.01271		superpathway of geranylgeranyl diphosphate biosynthesis II (via MEP)	0.635669	0.613246	0.622941	0.59092	0.55	-1.03656
superpathway of guanosine nucleotides de novo biosynthesis I	0.592139	0.590669	0.578508	0.590365	0.58	-1.00249		superpathway of guanosine nucleotides de novo biosynthesis I	0.580675	0.577234	0.578991	0.57334	0.37	-1.00596		superpathway of guanosine nucleotides de novo biosynthesis I	0.661397	0.664411	0.631562	0.663439	0.82	1.00456
superpathway of guanosine nucleotides de novo biosynthesis II	0.563835	0.561539	0.549577	0.559333	0.58	-1.00409		superpathway of guanosine nucleotides de novo biosynthesis II	0.554153	0.549152	0.553079	0.542743	0.29	-1.00911		superpathway of guanosine nucleotides de novo biosynthesis II	0.633073	0.637233	0.587394	0.62439	0.98	1.00657
superpathway of histidine, purine, and pyrimidine biosynthesis	0.501389	0.498624	0.502536	0.504154	0.98	-1.00555										superpathway of histidine, purine, and pyrimidine biosynthesis	0.516698	0.510165	0.531031	0.536706	0.66	-1.01281
superpathway of L-isoleucine biosynthesis I	0.678215	0.689598	0.660807	0.683434	0.19	1.01678		superpathway of L-isoleucine biosynthesis I	0.688183	0.702482	0.681478	0.696281	0.24	1.02078		superpathway of L-isoleucine biosynthesis I	0.720816	0.709437	0.687129	0.686259	0.98	-1.01604
superpathway of L-serine and glycine biosynthesis I	0.591459	0.590278	0.583241	0.589761	0.88	-1.002		superpathway of L-serine and glycine biosynthesis I	0.593082	0.601856	0.596861	0.601256	0.63	1.01479		superpathway of L-serine and glycine biosynthesis I	0.555924	0.571036	0.579618	0.595726	0.6	1.02718
superpathway of L-threonine biosynthesis	0.663997	0.675774	0.647597	0.673243	0.33	1.01774		superpathway of L-threonine biosynthesis	0.684313	0.69673	0.680729	0.693842	0.24	1.01815		superpathway of L-threonine biosynthesis	0.700776	0.692147	0.685197	0.679039	0.6	-1.01247
superpathway of phospholipid biosynthesis I (bacteria)	0.663785	0.666366	0.660299	0.66752	0.42	1.00389		superpathway of phospholipid biosynthesis I (bacteria)	0.669431	0.68095	0.662086	0.667375	0.44	1.01721		superpathway of phospholipid biosynthesis I (bacteria)	0.775378	0.768223	0.735354	0.731418	0.92	-1.00931
superpathway of purine nucleotides de novo biosynthesis I	0.615626	0.617716	0.607969	0.613958	0.33	1.00339		superpathway of purine nucleotides de novo biosynthesis I	0.620351	0.619024	0.622965	0.614369	0.4	-1.00214		superpathway of purine nucleotides de novo biosynthesis I	0.695677	0.695341	0.658633	0.683386	0.92	-1.00048
superpathway of purine nucleotides de novo biosynthesis II	0.547935	0.543508	0.542115	0.54936	0.29	-1.00815		superpathway of purine nucleotides de novo biosynthesis II	0.572113	0.570653	0.571118	0.572639	0.76	-1.00256		superpathway of purine nucleotides de novo biosynthesis II	0.606143	0.592018	0.612243	0.605192	0.49	-1.02386
superpathway of pyrimidine deoxyribonucleotides de novo biosynthesis	0.526665	0.530078	0.52439	0.531514	0.35	1.00648		superpathway of pyrimidine deoxyribonucleotides de novo biosynthesis	0.541138	0.529391	0.540304	0.522169	0.27	-1.02219		superpathway of pyrimidine deoxyribonucleotides de novo biosynthesis	0.527377	0.554182	0.499686	0.512147	0.44	1.05083
superpathway of pyrimidine deoxyribonucleotides de novo biosynthesis (E. coli)																superpathway of pyrimidine deoxyribonucleotides de novo biosynthesis (E. coli)	0.532322	0.543939	0.527747	0.531393	0.49	1.02182
superpathway of pyrimidine nucleobases salvage	0.729444	0.740477	0.73207	0.733132	0.29	1.01512		superpathway of pyrimidine nucleobases salvage	0.766721	0.77361	0.770321	0.772881	0.46	1.00898		superpathway of pyrimidine nucleobases salvage	0.82739	0.816808	0.799662	0.79831	0.88	-1.01296
superpathway of pyrimidine ribonucleosides salvage	0.516383	0.518873	0.521637	0.519367	0.6	1.00482		superpathway of pyrimidine ribonucleosides salvage	0.521156	0.520171	0.521227	0.523883	0.76	-1.00189		superpathway of pyrimidine ribonucleosides salvage	0.551714	0.534417	0.561555	0.55588	0.29	-1.03237
superpathway of pyrimidine ribonucleotides de novo biosynthesis	0.61919	0.625672	0.608669	0.626709	0.18	1.01047		superpathway of pyrimidine ribonucleotides de novo biosynthesis	0.625688	0.623664	0.623811	0.623931	0.85	-1.00324		superpathway of pyrimidine ribonucleotides de novo biosynthesis	0.708014	0.714441	0.669935	0.705289	0.79	1.00908
superpathway of tetrahydrofolate biosynthesis								superpathway of tetrahydrofolate biosynthesis	0.511841	0.499422	0.509297	0.491862	0.09	-1.02487		superpathway of tetrahydrofolate biosynthesis	0.526758	0.543514	0.522144	0.536223	0.35	1.03181
superpathway of tetrahydrofolate biosynthesis and salvage	0.532414	0.528259	0.524221	0.522386	0.49	-1.00787		superpathway of tetrahydrofolate biosynthesis and salvage	0.549687	0.539871	0.547018	0.534798	0.07	-1.01818		superpathway of tetrahydrofolate biosynthesis and salvage	0.577018	0.58751	0.567641	0.576962	0.31	1.01818
TCA cycle I (prokaryotic)	0.655722	0.660621	0.637865	0.665709	0.4	1.00747		TCA cycle I (prokaryotic)	0.619359	0.62713	0.611205	0.62526	0.88	1.01255		TCA cycle I (prokaryotic)	0.575962	0.600171	0.560444	0.584907	0.14	1.04203
TCA cycle IV (2-oxoglutarate decarboxylase)	0.536226	0.535732	0.5312	0.534291	0.92	-1.00092
TCA cycle V (2-oxoglutarate:ferredoxin oxidoreductase)	0.653847	0.654866	0.645134	0.659865	0.42	1.00156		TCA cycle V (2-oxoglutarate:ferredoxin oxidoreductase)	0.621005	0.625276	0.614393	0.620357	0.76	1.00688		TCA cycle V (2-oxoglutarate:ferredoxin oxidoreductase)	0.59436	0.61503	0.579111	0.586139	0.66	1.03478
TCA cycle VI (obligate autotrophs)								TCA cycle VI (obligate autotrophs)	0.501995	0.51053	0.506037	0.504468	0.58	1.017
TCA cycle VIII (helicobacter)	0.699775	0.699211	0.68824	0.700411	0.82	-1.00081		TCA cycle VIII (helicobacter)	0.678585	0.682114	0.696498	0.697658	0.98	1.0052		TCA cycle VIII (helicobacter)	0.546747	0.560753	0.572809	0.592321	0.79	1.02562
tetrapyrrole biosynthesis I (from glutamate)																tetrapyrrole biosynthesis I (from glutamate)	0.531218	0.534795	0.488723	0.529824	0.88	1.00673
tetrapyrrole biosynthesis II (from glycine)																tetrapyrrole biosynthesis II (from glycine)	0.502489	0.507092	0.450423	0.506013	0.82	1.00916
thiamin salvage II																thiamin salvage II	0.527808	0.529181	0.481744	0.513137	0.82	1.0026
tRNA charging	0.585385	0.592971	0.581961	0.590654	0.4	1.01296		tRNA charging	0.627008	0.624772	0.627385	0.620019	0.85	-1.00358		tRNA charging	0.665913	0.670852	0.658078	0.655325	0.82	1.00742
UDP-N-acetyl-D-glucosamine biosynthesis I																UDP-N-acetyl-D-glucosamine biosynthesis I	0.624247	0.629904	0.597851	0.605385	0.69	1.00906
UDP-N-acetylmuramoyl-pentapeptide biosynthesis I (meso-diaminopimelate containing)	0.60549	0.61848	0.60908	0.616011	0.05	1.02145		UDP-N-acetylmuramoyl-pentapeptide biosynthesis I (meso-diaminopimelate containing)	0.632126	0.627813	0.631176	0.632142	0.95	-1.00687		UDP-N-acetylmuramoyl-pentapeptide biosynthesis I (meso-diaminopimelate containing)	0.721996	0.718475	0.70483	0.701256	0.92	-1.0049
UDP-N-acetylmuramoyl-pentapeptide biosynthesis II (lysine-containing)	0.596729	0.61054	0.603333	0.60879	0.18	1.02315		UDP-N-acetylmuramoyl-pentapeptide biosynthesis II (lysine-containing)	0.623106	0.619522	0.62311	0.619899	0.82	-1.00578		UDP-N-acetylmuramoyl-pentapeptide biosynthesis II (lysine-containing)	0.706836	0.70387	0.693601	0.705699	0.66	-1.00421
UMP biosynthesis	0.66908	0.676568	0.665081	0.669331	0.27	1.01119		UMP biosynthesis	0.683413	0.68765	0.698116	0.694784	0.47	1.0062		UMP biosynthesis	0.776798	0.779963	0.751823	0.75675	0.72	1.00407
urate biosynthesis/inosine 5'-phosphate degradation	0.601813	0.611759	0.6078	0.619874	0.44	1.01653		urate biosynthesis/inosine 5'-phosphate degradation	0.612287	0.618244	0.621951	0.619512	0.98	1.00973		urate biosynthesis/inosine 5'-phosphate degradation	0.654969	0.618295	0.666433	0.630331	0.33	-1.05931
